# Supplementary material for: Inhibitory Effects of Cenobamate on Multiple Human Cardiac Ion Channels and Possible Arrhythmogenic Consequences
Source: Biomolecules. 2024 Dec 11;14(12):1582. doi: 10.3390/biom14121582 (PMC11674187; doi:10.3390/biom14121582)
Supplement: Supplementary file 1 [file biomolecules-14-01582-s001.zip]

Archive with 1 entries (1 files):
- biomolecules-3334178-supplementary.pdf
